# Supplementary material for: Codesign of Food System and Circular Economy Approaches for the Development of Livestock Feeds from Insect Larvae
Source: Foods. 2021 Jul 22;10(8):1701. doi: 10.3390/foods10081701 (PMC8391919; doi:10.3390/foods10081701)
Supplement: Supplementary file 1 [file foods-10-01701-s001.zip]

Archive with 1 entries (1 files):
- foods-1282256-supplementary.xlsx
