# Supplementary material for: Codesign of Food System and Circular Economy Approaches for the Development of Livestock Feeds from Insect Larvae
Source: Foods. 2021 Jul 22;10(8):1701. doi: 10.3390/foods10081701 (PMC8391919; doi:10.3390/foods10081701)
Supplement: Supplementary file 1 [file foods-10-01701-s001.zip › foods-1282256-supplementary.xlsx]

## Sheet: FOOD WASTE SUPPLIER REPORTS
FOOD WASTE REPORTED BY TESCO SUPPLIER DATA- OPEN SOURCE FROM ON LINE
see, https://www.tescoplc.com/sustainability/taking-action/environment/food-waste/working-with-suppliers/ (accessed 20th July 2021)
Company Name	Food waste inventory Period	Total food produced (in tonnes)	Total food waste Produced (in tonnes)	Anaerobic digestion	Land application	Landfill	Composting	Animal Feed	Wastewater	Controlled Combustion	Unharvested
2 Sisters	01.01.2018 - 31.12.2018	985949	35382	18752.5	8845.5		7784.04
A Gomez Ltd	01.08.2018 - 31.07.2019	106799	1174					1174
AMT Fruit Limited	01.01.2018 - 31.12.2018	184933	2200	1826			374
Arla Foods	01.01.2018 - 31.12.2018	18666300	355200	333888	10656				10656
Avara Foods	01.01.2018 - 31.12.2018	564676	10259	6770.94	3488
Bakkavor Foods	01.01.2018 - 31.12.2018	535250	48757	45823			2934
Branston Ltd	01.01.2018 - 31.12.2018	315313	15951	15951
Coca-Cola European Partners	01.01.2018 - 31.12.2018	2581860	3392	3392
Cranswick Plc	01.01.2018 - 31.12.2018	643490	5490	5490
DPS Ltd.	01.01.2018 - 31.12.2018	51248	277	277
A. Espersen A/S	01.01.2018 - 31.12.2018	70851	1108	731.28						376.72
Flamingo Horticulture Ltd.	01.01.2018 - 31.12.2018	36103	6911	726			6185
Froneri	01.01.2018 - 31.12.2018	109877	2344	937.6	1289.2	117.2
General Mills	01.06.2017 - 30.05.2018	4900000	87417			2622.51				84794.5
Glinwell Plc	01.01.2018 - 31.12.2018	24788	788	788
Greencore	30.09.2017 - 28.09.2018	389472	40912	32320.5					6545.92	2045.6
Greenyard Frozen UK Ltd	01.07.2018 - 30.06.2019	224676	14971	4042.17			10928.8
G's Fresh	01.05.2018 - 30.04.2019	335178	37894	5684.1	3410.46		7578.8				20841.7
Hilton Foods	26.02.2018 - 25.02.2019	98596	2121	1739.22					381.78
Kellogg Company	01.01.2018 - 31.12.2018	2449101	28559	1999.13	856.77	5140.62	4855.03		14565.1	1142.36
Kepak Group	01.01.2018 - 31.12.2018	370051	9107	7832.02						1274.98
Kerry Foods Ltd	01.01.2018 - 31.12.2018	263200	6924	6924
KP Snacks	31.12.2017 - 29.12.2018	88501	4025					4025
Lucozade Ribena	01.01.2018 - 31.12.2018	443203	5780					5780
Mars	01.01.2017 - 31.12.2017	2762000	84350	8435	8435		33740		6748	26992
Moy Park Ltd.	01.09.2018 - 01.08.2019	801186	13020	5728.8	6640.2		651
Muller Milk & Ingredients	01.01.2018 - 31.12.2018	2677422	20999						20579	419.98
Nestle UK	01.01.2018 - 31.12.2018	789098	10082	3931.98	5545.1		504.1			100.82
Noble Foods Ltd.	01.01.2018 - 31.12.2018	113876	493	443.7						49.3
Ornua Ltd.	01.01.2018 - 31.12.2018	303865	424	373.12	4.24	46.64
PepsiCo	01.01.2018 - 31.12.2018	230549	6714	6714
Premier Foods	01.01.2018 - 31.12.2018	379154	8160	4563	3597
Princes Ltd	01.04.2018 - 31.03.2019	1658591	16556	16556
Richard Hochfeld Ltd	01.01.2018 - 31.12.2018	31002	1131	1131
Samworth Brothers	01.01.2018 - 31.12.2018	242436	16073	14626.4	642.92					803.65
Unilever	01.01.2018 - 31.12.2018	193460	3360	940.8	67.2		336			2016
Whitworths Ltd.	01.07.2018 - 30.06.2019	28036	0
Yeo Valley	01.01.2018 - 31.12.2018	187639	2069	848.29	310.35				268.97	641.39
Total		44837729	910374	560187	53787.9	7926.97	75870.8	10979	59744.8	120657	20841.7
				0.615337

## Sheet: TABLE GIS  WM 
Table showing whole data of concentric rings from 0-150 km, counted sections 2km sq								Table showing whole data of concentric rings from 0-50 km, counted sections 2km sq						Table showing whole data of concentric rings from 0-50 km, counted sections 2km sq
	Dia Ring_	Area_	Horticulture	Vegetable in open	Potatoes			Dia Ring_	Area_	Horticulture	Vegetable in open	Potatoes		Dia Ring_	Area_	Horticulture	Vegetable in open	Potatoes
	1	311.861	7635.04	7070.56	1934.84			1	311.861	7635.04	7070.56	1934.84		in 5	2806.35	5510.18	4896.56	5525.47
	2	935.551	11078.1	9850.83	3708.1			2	935.551	11078.1	9850.83	3708.1		Ring 1-5		38895	33865.4	19148.8
	3	1559.2	7999.02	7204.82	3993.56			3	1559.2	7999.02	7204.82	3993.56
	4	2182.8	6672.64	4842.64	3986.82			4	2182.8	6672.64	4842.64	3986.82
	5	2806.35	5510.18	4896.56	5525.47			5	2806.35	5510.18	4896.56	5525.47
	6	3429.86	6971.72	6538.09	6986.58					38895	33865.4	19148.8
	7	4053.31	9073.81	7734.99	6343.37									Table showing whole data of concentric rings from 0-50 km, counted sections 2km sq
	8	4676.72	7058.69	6470.83	5716.12												Mt	10% losses
	9	5300.06	6346.18	5639.1	4731.48									%TOTAL HORT 50KM	0.266244	YIELD BIOMASS	0.621146	62114.6
	10	5923.37	5332.8	4645.21	4836.36									%TOTAL POTS 50KM	0.180642	TIELD BIOMASS	0.914046	91404.6
	11	6546.6	5977.39	5153.01	4609.96									% TOTAL PROTECTED	0.433621
	12	7169.78	6375.06	5724.99	4789.71
	13	7792.91	6919.87	5092.96	4793.19
	14	8415.97	5648.58	4677.17	6635.79
	15	9038.98	4902.2	3528.51	6346.42
From point	SUM150	70143.3	103501	89070.3	74937.8
	SUM100	31179.1	73678.2	64893.6	47762.7
	SUM50	7795.77	38895	33865.4	19148.8
